# Supplementary material for: From marine neglected substrata new fungal taxa of potential biotechnological interest: the case of Pelagia noctiluca
Source: Front Microbiol. 2024 Oct 11;15:1473269. doi: 10.3389/fmicb.2024.1473269 (PMC11502404; doi:10.3389/fmicb.2024.1473269)
Supplement: Supplementary file 1 [file Data_Sheet_1.ZIP]

Archive with 4 entries (4 files):
- Supplementary Materials1/Figure S1_Cladosporium.tif
- Supplementary Materials1/Figure S2_Penicillium.tif
- Supplementary Materials1/Figure S3_Botrytis.tif
- Supplementary Materials1/Pasqualetti et al._Frontiers_SUPPLEMENTARY MATERIAL.docx
